# Supplementary material for: Coping with an Uncertain or Poor Cancer Prognosis as an Adolescent or Young Adult: A Cross-Sectional Cluster Analysis
Source: Curr Oncol. 2026 Jun 23;33(7):376. doi: 10.3390/curroncol33070376 (PMC13409294; doi:10.3390/curroncol33070376)
Supplement: Supplementary file 1 [file curroncol-33-00376-s001.zip]

Archive with 1 entries (1 files):
- curroncol-4319101-SI.pdf
